# Supplementary material for: Laboratory measurements of viscosity, density, and bulk contact angle on marble and soda lime glass for three naphthenic acid + n-decane solutions
Source: Data Brief. 2019 May 10;24:103988. doi: 10.1016/j.dib.2019.103988 (PMC6536672; doi:10.1016/j.dib.2019.103988)
Supplement: Multimedia component 2 [file mmc2.xlsx]

## Sheet: soda lime
			time							T			contact angle as measured through brine
			start of pre-equilibration in brine		start of ageing		drop dispened and image taken		ta	during pre-eq.	average during ageing	when image taken	left contact point	right contact point	average	difference	average	stdev
oil	file name	image magnification	date	time	date	time	date	time	[h]	[°C]	[°C]	[°C]	[°]	[°]	[°]	[°]	[°]	[°]
n-decane + ORO	sl_decane_1.05h.tif	3x	2018-11-08	19:00:00	2018-11-09	18:20:00	2018-11-09	19:23:00	1.05	20.05	19.9	21.7	57.1657	59.0493	58.1075	-1.8836	40.4136	7.58423
	sl_decane_1.28h.tif	3x	2018-11-08	19:00:00	2018-11-09	18:25:00	2018-11-09	19:42:00	1.28333	20.05	19.9	21.8	41.8785		41.8785
	sl_decane_1.48h.tif	3x	2018-11-08	19:00:00	2018-11-09	18:25:00	2018-11-09	19:54:00	1.48333	20.05	19.9	21.8		32.0012	32.0012
	sl_decane_1.28h(2).tif	3x	2018-11-26	12:00:00	2018-11-27	16:09:00	2018-11-27	17:26:00	1.28333	19.9	20.35	21	30.9727	31.8018	31.3872	-0.829083
	sl_decane_1.37h.tif	3x	2018-11-26	12:00:00	2018-11-27	16:09:00	2018-11-27	17:31:00	1.36667	19.9	20.35	21	36.9471	34.6898	35.8185	2.25735
	sl_decane_1.45h.tif	3x	2018-11-26	12:00:00	2018-11-27	16:09:00	2018-11-27	17:36:00	1.45	19.9	20.35	21.25	39.4906		39.4906
	sl_decane_1.60h.tif	3x	2018-11-26	12:00:00	2018-11-27	16:09:00	2018-11-27	17:45:00	1.6	19.9	20.35	21.3	45.4617	40.6276	43.0446	4.83413
	sl_decane_1.65h.tif	3x	2018-11-26	12:00:00	2018-11-27	16:09:00	2018-11-27	17:48:00	1.65	19.9	20.35	21.35	42.6265	42.1064	42.3664	0.520128
	sl_decane_1.80h.tif	3x	2018-11-26	12:00:00	2018-11-27	16:09:00	2018-11-27	17:57:00	1.8	19.9	20.35	21.5	38.6417	40.5645	39.6031	-1.92284
	sl_decane_1.85h.tif	3x	2018-11-26	12:00:00	2018-11-27	16:09:00	2018-11-27	18:00:00	1.85	19.9	20.35	21.4	40.3485	35.6562	38.0024	4.69234
	sl_decane_1.92h.tif	3x	2018-11-26	12:00:00	2018-11-27	16:09:00	2018-11-27	18:04:00	1.91667	19.9	20.35	21.5		37.4143	37.4143
	sl_decane_75.00h.tif	3x	2018-11-07	10:00:00	2018-11-08	13:30:00	2018-11-11	16:30:00	75	20.6	19.94	21.55	41.904	41.1722	41.5381	0.731793	51.1462	7.58672
	sl_decane_75.03h.tif	3x	2018-11-07	10:00:00	2018-11-08	13:30:00	2018-11-11	16:32:00	75.0333	20.6	19.94	21.5	52.2991	46.3476	49.3234	5.9515
	sl_decane_75.13h.tif	3x	2018-11-07	10:00:00	2018-11-08	13:30:00	2018-11-11	16:38:00	75.1333	20.6	19.94	21.3	52.4486	61.3062	56.8774	-8.85757
	sl_decane_75.20h.tif	3x	2018-11-07	10:00:00	2018-11-08	13:30:00	2018-11-11	16:42:00	75.2	20.6	19.94	21.4	57.9363	61.8941	59.9152	-3.95786
	sl_decane_75.25h.tif	3x	2018-11-07	10:00:00	2018-11-08	13:30:00	2018-11-11	16:45:00	75.25	20.6	19.94	21.6	54.0495	60.4397	57.2446	-6.39021
	sl_decane_75.28h.tif	3x	2018-11-07	10:00:00	2018-11-08	13:30:00	2018-11-11	16:47:00	75.2833	20.6	19.94	21.6	55.9744	62.2139	59.0942	-6.23949
	sl_decane_75.63h.tif	3x	2018-11-07	10:00:00	2018-11-08	13:30:00	2018-11-11	17:08:00	75.6333	20.6	19.94	21.5	41.7833	45.2058	43.4946	-3.42247
	sl_decane_75.67h.tif	3x	2018-11-07	10:00:00	2018-11-08	13:30:00	2018-11-11	17:10:00	75.6667	20.6	19.94	21.55	42.8983	42.9051	42.9017	-0.00678236
	sl_decane_75.70h.tif	3x	2018-11-07	10:00:00	2018-11-08	13:30:00	2018-11-11	17:12:00	75.7	20.6	19.94	21.55	49.5988	50.2537	49.9263	-0.654952
n-decane + cyclohexanecarboxylic acid + ORO	sl_carboxylic_75.38h.tif	3x	2018-11-07	10:00:00	2018-11-08	12:15:00	2018-11-11	15:38:00	75.3833	20.6	20	21.7	44.4904	39.4229	41.9566	5.06746	35.629	11.9367
	sl_carboxylic_75.48h.tif	3x	2018-11-07	10:00:00	2018-11-08	12:15:00	2018-11-11	15:44:00	75.4833	20.6	20	21.85	46.2158	46.6695	46.4427	-0.453718
	sl_carboxylic_75.65h.tif	3x	2018-11-07	10:00:00	2018-11-08	12:15:00	2018-11-11	15:54:00	75.65	20.6	20	21.5	25.2027	24.9265	25.0646	0.276247
	sl_carboxylic_75.73h.tif	3x	2018-11-07	10:00:00	2018-11-08	12:15:00	2018-11-11	15:59:00	75.7333	20.6	20	21.65	16.9237	28.9401	22.9319	-12.0164
	sl_carboxylic_75.85h.tif	3x	2018-11-07	10:00:00	2018-11-08	12:15:00	2018-11-11	16:06:00	75.85	20.6	20	21.5	59.8023	27.0569	43.4296	32.7454
	sl_carboxylic_75.88h.tif	3x	2018-11-07	10:00:00	2018-11-08	12:15:00	2018-11-11	16:08:00	75.8833	20.6	20	21.6	33.7835	27.7067	30.7451	6.07681
	sl_carboxylic_75.92h.tif	3x	2018-11-07	10:00:00	2018-11-08	12:15:00	2018-11-11	16:10:00	75.9167	20.6	20	21.8		42.0358	42.0358
n-decane + cyclohexanebutyric acid + ORO	sl_butyric_1.45h.tif	3x	2018-11-07	10:00:00	2018-11-08	12:49:00	2018-11-08	14:16:00	1.45	20.6	20	21.5	29.0662	36.1512	32.6087	-7.08497	36.0121	4.88115
	sl_butyric_1.55h.tif	3x	2018-11-07	10:00:00	2018-11-08	12:49:00	2018-11-08	14:22:00	1.55	20.6	20	21.7		39.795	39.795
	sl_butyric_1.72h.tif	3x	2018-11-07	10:00:00	2018-11-08	12:49:00	2018-11-08	14:32:00	1.71667	20.6	20	21.5	35.2454	38.4981	36.8718	-3.25271
	sl_butyric_1.90h.tif	3x	2018-11-07	10:00:00	2018-11-08	12:49:00	2018-11-08	14:43:00	1.9	20.6	20	21.6	30.2677	42.7459	36.5068	-12.4782
	sl_butyric_1.97h.tif	3x	2018-11-07	10:00:00	2018-11-08	12:49:00	2018-11-08	14:47:00	1.96667	20.6	20	21.7	40.7995	31.5398	36.1696	9.25968
n-decane + cyclohexanepentanoic acid + ORO	sl_pentanoic_1.63h.tif	3x	2018-11-08	19:00:00	2018-11-09	18:30:00	2018-11-09	20:08:00	1.63333	20.05	20	21.45	42.3422	45.6815	44.0119	-3.33934	43.7782	8.70552
	sl_pentanoic_1.70h.tif	3x	2018-11-08	19:00:00	2018-11-09	18:30:00	2018-11-09	20:12:00	1.7	20.05	20	21.5	46.6328	56.2173	51.425	-9.58443
	sl_pentanoic_1.75h.tif	3x	2018-11-08	19:00:00	2018-11-09	18:30:00	2018-11-09	20:15:00	1.75	20.05	20	21.45	34.4096	44.8442	39.6269	-10.4345
	sl_pentanoic_1.80h.tif	3x	2018-11-08	19:00:00	2018-11-09	18:30:00	2018-11-09	20:18:00	1.8	20.05	20	21.4	29.653	53.7478	41.7004	-24.0948
	sl_pentanoic_1.98h.tif	3x	2018-11-08	19:00:00	2018-11-09	18:35:00	2018-11-09	20:34:00	1.98333	20.05	20	21.5	37.8003	32.2056	35.0029	5.59464
	sl_pentanoic_2.10.tif	3x	2018-11-08	19:00:00	2018-11-09	18:35:00	2018-11-09	20:41:00	2.1	20.05	20	21.5	52.6492	49.1549	50.902	3.49426
	sl_pentanoic_75.22h.tif	3x	2018-11-07	10:00:00	2018-11-08	14:10:00	2018-11-11	17:23:00	75.2167	20.6	19.98	21.35	71.8823	71.8828	71.8825	-0.000558053	59.682	7.20681
	sl_pentanoic_75.35h.tif	3x	2018-11-07	10:00:00	2018-11-08	14:10:00	2018-11-11	17:31:00	75.35	20.6	19.98	20.85	60.2504	55.9476	58.099	4.3028
	sl_pentanoic_75.40h.tif	3x	2018-11-07	10:00:00	2018-11-08	14:10:00	2018-11-11	17:34:00	75.4	20.6	19.98	21.4	65.1712	63.0333	64.1023	2.13792
	sl_pentanoic_75.43h.tif	3x	2018-11-07	10:00:00	2018-11-08	14:10:00	2018-11-11	17:36:00	75.4333	20.6	19.98	21.5	67.5341	58.6291	63.0816	8.90505
	sl_pentanoic_75.50h.tif	3x	2018-11-07	10:00:00	2018-11-08	14:10:00	2018-11-11	17:40:00	75.5	20.6	19.98	21	58.2033	54.4262	56.3147	3.77705
	sl_pentanoic_75.53h.tif	3x	2018-11-07	10:00:00	2018-11-08	14:10:00	2018-11-11	17:42:00	75.5333	20.6	19.98	21.5	52.4207	51.2792	51.8499	1.14152
	sl_pentanoic_75.62h.tif	3x	2018-11-07	10:00:00	2018-11-08	14:10:00	2018-11-11	17:47:00	75.6167	20.6	19.98	21.6	51.6819	53.2053	52.4436	-1.52345

## Sheet: marble
			time							T			contact angle as measured through brine
			start of pre-equilibration in brine		start of ageing		drop dispened and image taken		ta	during pre-eq.	average during ageing	when image taken	left contact point	right contact point	average	difference	average	stdev
oil	file name	image magnification	date	time	date	time	date	time	[h]	[°C]	[°C]	[°C]	[°]	[°]	[°]	[°]	[°]	[°]
n-decane + ORO	m_decane_1.02h.tif	1x	2017-01-31	12:00:00	2017-02-01	15:15:00	2017-02-01	16:16:00	1.01667	20	20.05	-	65.36	69.6274	67.4937	-4.26734	71.83	5.95164
	m_decane_1.30h.tif	1x	2017-01-31	12:00:00	2017-02-01	15:15:00	2017-02-01	16:33:00	1.3	20	20.05	-	72.2362	66.1217	69.1789	6.11454
	m_decane_1.10h.tif	1.5x	2016-11-03	13:00:00	2016-11-04	13:56:00	2016-11-04	15:02:00	1.1	20	21	20.95	78.8408	78.7939	78.8174	0.0468721
	m_decane_75.00h.tif	1.5x	2017-06-28	10:35:00	2017-06-29	11:15:00	2017-07-02	14:15:00	75	20.1	20.2	21.3	107.73	104.274	106.002	3.45584	106.704	2.46182
	m_decane_75.35h.tif	1.25x	2017-06-28	10:35:00	2017-06-29	11:15:00	2017-07-02	14:36:00	75.35	20.1	20.2	22.1		106.659	106.659
	m_decane_75.50h.tif	1.25x	2017-06-28	10:35:00	2017-06-29	11:15:00	2017-07-02	14:45:00	75.5	20.1	20.2	22.3	104.581	110.278	107.43	-5.69717
n-decane + cyclohexanecarboxylic acid + ORO	m_carboxylic_93.22h.tif	1x	2017-01-27	18:00:00	2017-01-28	17:35:00	2017-02-01	14:48:00	93.2167	20	20.1	20.55	147.47	140.674	144.072	6.79589	141.756	3.73152
	m_carboxylic_93.30h.tif	1x	2017-01-27	18:00:00	2017-01-28	17:35:00	2017-02-01	14:53:00	93.3	20	20.1	21.15	135.242		135.242
	m_carboxylic_93.48h.tif	1x	2017-01-27	18:00:00	2017-01-28	17:35:00	2017-02-01	15:04:00	93.4833	20	20.1	21.15	143.133	140.533	141.833	2.60012
	m_carboxylic_95.65h.tif	1x	2017-01-27	18:00:00	2017-01-28	17:35:00	2017-02-01	17:14:00	95.65	20	20.1	21.2	141.523	143.717	142.62	-2.19369
n-decane + cyclohexanebutyric acid + ORO	m_butyric_1.05h.tif	1x	2017-02-01	16:00:00	2017-02-02	16:20:00	2017-02-02	17:23:00	1.05	20	21	22.1	97.8535	106.085	101.969	-8.23121	98.6982	4.09722
	m_butyric_1.28h.tif	1x	2017-02-01	16:00:00	2017-02-02	16:20:00	2017-02-02	17:37:00	1.28333	20	21	21.45	97.1041	97.3135	97.2088	-0.209386
	m_butyric_2.07h.tif	1x	2017-02-01	16:00:00	2017-02-02	16:20:00	2017-02-02	18:24:00	2.06667	20	21	21.45	93.9287	99.9043	96.9165	-5.97559
n-decane + cyclohexanepentanoic acid + ORO	m_pentanoic_1.00h(2).tif	1x	2017-01-01	15:00:00	2017-01-02	17:20:00	2017-01-02	18:20:00	1	21	21	20.9	122.233	115.449	118.841	6.78446	121.604	4.22534
	m_pentanoic_1.25h.tif	1x	2017-01-01	15:00:00	2017-01-02	17:20:00	2017-01-02	18:35:00	1.25	21	21	20.95	124.445	124.289	124.367	0.155448
	m_pentanoic_74.50h.tif	3x	2016-12-29	22:00:00	2016-12-30	13:40:00	2017-01-02	16:10:00	74.5	20.2	21	21	118.542	118.767	118.655	-0.224985	131.237	11.0064
	m_pentanoic_75.00h.tif	5x	2016-12-29	22:00:00	2016-12-30	13:40:00	2017-01-02	16:40:00	75	20.2	21	21.05	141.168	128.493	134.831	12.6748
	m_pentanoic_77.00h.tif	1.5x	2016-12-29	22:00:00	2016-12-30	13:40:00	2017-01-02	18:40:00	77	20.2	21	21.05	143.489	136.963	140.226	6.5258
