# Supplementary material for: Laboratory measurements of viscosity, density, and bulk contact angle on marble and soda lime glass for three naphthenic acid + n-decane solutions
Source: Data Brief. 2019 May 10;24:103988. doi: 10.1016/j.dib.2019.103988 (PMC6536672; doi:10.1016/j.dib.2019.103988)
Supplement: Multimedia component 3 [file mmc3.zip]

Archive with 8 entries (8 files):
- m_butyric_1.05h.tif
- m_butyric_1.28h.tif
- m_butyric_2.07h.tif
- sl_butyric_1.45h.tif
- sl_butyric_1.55h.tif
- sl_butyric_1.72h.tif
- sl_butyric_1.90h.tif
- sl_butyric_1.97h.tif
