# Supplementary material for: Laboratory measurements of viscosity, density, and bulk contact angle on marble and soda lime glass for three naphthenic acid + n-decane solutions
Source: Data Brief. 2019 May 10;24:103988. doi: 10.1016/j.dib.2019.103988 (PMC6536672; doi:10.1016/j.dib.2019.103988)
Supplement: Multimedia component 4 [file mmc4.zip]

Archive with 11 entries (11 files):
- m_carboxylic_93.22h.tif
- m_carboxylic_93.30h.tif
- m_carboxylic_93.48h.tif
- m_carboxylic_95.65h.tif
- sl_carboxylic_75.38h.tif
- sl_carboxylic_75.48h.tif
- sl_carboxylic_75.65h.tif
- sl_carboxylic_75.73h.tif
- sl_carboxylic_75.85h.tif
- sl_carboxylic_75.88h.tif
- sl_carboxylic_75.92h.tif
