# Supplementary material for: Laboratory measurements of viscosity, density, and bulk contact angle on marble and soda lime glass for three naphthenic acid + n-decane solutions
Source: Data Brief. 2019 May 10;24:103988. doi: 10.1016/j.dib.2019.103988 (PMC6536672; doi:10.1016/j.dib.2019.103988)
Supplement: Multimedia component 5 [file mmc5.zip]

Archive with 18 entries (18 files):
- m_pentanoic_1.00h(2).tif
- m_pentanoic_1.25h.tif
- m_pentanoic_74.50h.tif
- m_pentanoic_75.00h.tif
- m_pentanoic_77.00h.tif
- sl_pentanoic_1.63h.tif
- sl_pentanoic_1.70h.tif
- sl_pentanoic_1.75h.tif
- sl_pentanoic_1.80h.tif
- sl_pentanoic_1.98h.tif
- sl_pentanoic_2.10.tif
- sl_pentanoic_75.22h.tif
- sl_pentanoic_75.35h.tif
- sl_pentanoic_75.40h.tif
- sl_pentanoic_75.43h.tif
- sl_pentanoic_75.50h.tif
- sl_pentanoic_75.53h.tif
- sl_pentanoic_75.62h.tif
