# Supplementary material for: Laboratory measurements of viscosity, density, and bulk contact angle on marble and soda lime glass for three naphthenic acid + n-decane solutions
Source: Data Brief. 2019 May 10;24:103988. doi: 10.1016/j.dib.2019.103988 (PMC6536672; doi:10.1016/j.dib.2019.103988)
Supplement: Multimedia component 6 [file mmc6.xlsx]

## Sheet: oil + ORO
n-decane + 0.9 mM ORO			66mM CHCA + 0.9 mM ORO			66mM CHBA + 0.9mM ORO			66mM CHPA + 0.9 mM ORO
density	viscosity	T	density	viscosity	T	density	viscosity	T	density	viscosity	T
[g/cm3]	[mPa.s]	[C]	[g/cm3]	[mPa.s]	[C]	[g/cm3]	[mPa.s]	[C]	[g/cm3]	[mPa.s]	[C]
0.7336	0.92244	15.999	0.7366	0.94	15.999	0.7368	0.95952	15.999	0.7367	0.98227	16
0.7306	0.86702	20.002	0.7336	0.88055	19.999	0.7337	0.8972	19.999	0.7337	0.91304	20.002
0.7276	0.81372	24.003	0.7306	0.8267	23.999	0.7307	0.84189	23.999	0.7306	0.84467	24.002
0.7246	0.76523	28.001	0.7275	0.7787	28.001	0.7275	0.79163	28.001	0.7276	0.79375	28.001
