# Supplementary material for: Laboratory measurements of viscosity, density, and bulk contact angle on marble and soda lime glass for three naphthenic acid + n-decane solutions
Source: Data Brief. 2019 May 10;24:103988. doi: 10.1016/j.dib.2019.103988 (PMC6536672; doi:10.1016/j.dib.2019.103988)
Supplement: Multimedia component 7 [file mmc7.zip]

Archive with 26 entries (26 files):
- m_decane_1.02h.tif
- m_decane_1.10h.tif
- m_decane_1.30h.tif
- m_decane_75.00h.tif
- m_decane_75.35h.tif
- m_decane_75.50h.tif
- sl_decane_1.05h.tif
- sl_decane_1.28h(2).tif
- sl_decane_1.28h.tif
- sl_decane_1.37h.tif
- sl_decane_1.45h.tif
- sl_decane_1.48h.tif
- sl_decane_1.60h.tif
- sl_decane_1.65h.tif
- sl_decane_1.80h.tif
- sl_decane_1.85h.tif
- sl_decane_1.92h.tif
- sl_decane_75.00h.tif
- sl_decane_75.03h.tif
- sl_decane_75.13h.tif
- sl_decane_75.20h.tif
- sl_decane_75.25h.tif
- sl_decane_75.28h.tif
- sl_decane_75.63h.tif
- sl_decane_75.67h.tif
- sl_decane_75.70h.tif
